# Supplementary material for: Molecular Epidemiology of tet(A)-v1-Positive Carbapenem-Resistant Klebsiella pneumoniae in Pediatric Patients in a Chinese Hospital
Source: Antibiotics (Basel). 2025 Aug 22;14(9):852. doi: 10.3390/antibiotics14090852 (PMC12466384; doi:10.3390/antibiotics14090852)
Supplement: Supplementary file 1 [file antibiotics-14-00852-s001.zip]

Archive with 2 entries (2 files):
- antibiotics-3798919-Supplementary Table 1.xlsx
- antibiotics-3798919-supplementary-proofed.pdf
