# Supplementary material for: Molecular Epidemiology of tet(A)-v1-Positive Carbapenem-Resistant Klebsiella pneumoniae in Pediatric Patients in a Chinese Hospital
Source: Antibiotics (Basel). 2025 Aug 22;14(9):852. doi: 10.3390/antibiotics14090852 (PMC12466384; doi:10.3390/antibiotics14090852)
Supplement: Supplementary file 1 [file antibiotics-14-00852-s001.zip › antibiotics-3798919-Supplementary Table 1.xlsx]

## Sheet: Sheet1
Table S1: The genetic information of all tet(A)-v1-positive CRKP isolates in this study
strain	Conjugation rates	environments of tet(A)	tet(A) plasmid type	tet(A) genetic context	Reference Plasmids of tet(A)	species	species_match	contig_count	N50	largest_contig	total_size	ambiguous_bases	QC_warnings	ST	virulence_score	resistance_score	num_resistance_classes	num_resistance_genes	Yersiniabactin	YbST	Colibactin	CbST	Aerobactin	AbST	Salmochelin	SmST	RmpADC	RmST	rmpA2	wzi	K_locus	K_type	K_locus_problems	K_locus_confidence	K_locus_identity	K_locus_missing_genes	O_locus	O_type	O_locus_problems	O_locus_confidence	O_locus_identity	O_locus_missing_genes	AGly_acquired	Col_acquired	Fcyn_acquired	Flq_acquired	Gly_acquired	MLS_acquired	Phe_acquired
terRKP_76	1.03359e-05	"hp"-"DMT"-"tet(A)"-"tetR"-"rep"	IncR/N	IV	K8-unnamed（ CP126620.）	Klebsiella pneumoniae	strong	513	129428	328730	5885239	yes (1200)	ambiguous_bases	ST11	4	2	8	10	ybt 9; ICEKp3	503	-	0	iuc 1	1-1LV	-	0	rmp 1; KpVP-1	40	rmpA2_3-47%	wzi64	KL64	K64	none	Very high	0.9991		O1/O2v1	O2a	none	Very high	0.9865		aadA2;rmtB	-	-	qnrS1	-	-	-
terRKP_612	2.06718e-07	"TnAs1"-"hp"-"DMT"-"tet(A)"-"tetR"-"hel"	IncR/N	III	pBS317-1.2（CP063938.1）	Klebsiella pneumoniae	strong	1388	79895	204752	5713030	yes (1600)	ambiguous_bases	ST1306	0	2	9	12	-	0	-	0	-	0	-	0	-	0	-	wzi118	unknown (KL146)	unknown (KL146)	?-*	None	0.9556	KL146_13_wctH,KL146_15_wzx,KL146_16_wcuJ	O1/O2v1	O2a	none	Very high	0.9881		aadA16*;aadA5	-	fosA3	qnrB4;qnrS1	-	mphA	-
terRKP_870	non-conjugative	"TnAs1"-"hp"-"DMT"-"tet(A)"-"tetR"-"hel"	IncR/N	III	pBS317-1.2（CP063938.1）	Klebsiella pneumoniae	strong	1528	77587	204654	5782931	yes (1400)	ambiguous_bases	ST1306	0	2	9	12	-	0	-	0	-	0	-	0	-	0	-	wzi118	unknown (KL146)	unknown (KL146)	?-*	None	0.9556	KL146_13_wctH,KL146_15_wzx,KL146_16_wcuJ	O1/O2v1	O2a	none	Very high	0.9881		aadA16*;aadA5	-	fosA3	qnrB4;qnrS1	-	mphA	-
BSIKP_69	non-conjugative	"TnAs1"-"hp"-"DMT"-"tet(A)"-"tetR"-"hel"	IncFIB(k）	III	pOXA1_095005（CP043380）	Klebsiella pneumoniae	strong	161	284500	549869	5668153	yes (1200)	ambiguous_bases	ST15	0	2	11	18	-	0	-	0	-	0	-	0	-	0	-	wzi178	KL166	unknown (KL166)	none	Very high	0.9825		O1/O2v2	O1	none	Very high	0.9863		aac(6')-Ib-cr.v2;aadA16*;aadA2^;aph3-Ia.v1^;rmtB	-	-	qnrB2.v2^	-	mphA	floR.v1*
terRKP_47	non-conjugative	"TnAs1"-"hp"-"DMT"-"tet(A)"-"tetR"-"hel"	IncR/N	III	pTH164-1(CP035212.1)	Klebsiella pneumoniae	strong	447	370518	732666	5514469	yes (1400)	ambiguous_bases	ST1662	0	2	8	12	-	0	-	0	-	0	-	0	-	0	-	wzi177	KL125	unknown (KL125)	*	High	0.9033		O5	O5	*	High	0.9438		aac(3)-IId^;aadA2^;aadA^	-	-	qnrS1	-	-	cmlA1*;floR.v2*
BSIKP_111	7.75194e-08	"ISVsa3"-"virD2 "-"floR_2"-"LysR"-"tet(A)"-"tetR"-"hp"	IncA/C2	I	p205880-Ct1/2(MF344573.1)	Klebsiella pneumoniae	strong	266	294962	775332	5706059	yes (1400)	ambiguous_bases	ST17	0	2	8	15	-	0	-	0	-	0	-	0	-	0	-	wzi141	KL25	K25	-	High	0.9916	KL25_09_wfeD	O5	O5	?*	Good	0.942		aac(6')-Ib-cr.v2*;strA.v1^;strB.v1	-	-	qnrS1	-	-	cmlA5*;floR.v1*
BSIKP_114	7.75194e-08	"ISVsa3"-"virD2 "-"floR_2"-"LysR"-"tet(A)"-"tetR"-"hp"	IncA/C2	I	p205880-Ct1/2(MF344573.1)	Klebsiella pneumoniae	strong	321	292495	660446	5712369	yes (1100)	ambiguous_bases	ST17	0	2	8	15	-	0	-	0	-	0	-	0	-	0	-	wzi141	KL25	K25	?-	Good	0.9916	KL25_09_wfeD	O5	O5	?*	Good	0.942		aac(6')-Ib-cr.v2*;strA.v1^;strB.v1	-	-	qnrS1;qnrVC4	-	-	cmlA5*;floR.v1*
BSIKP_115	5.16796e-08	"ISVsa3"-"virD2 "-"floR_2"-"LysR"-"tet(A)"-"tetR"-"hp"	IncA/C2	I	p205880-Ct1/2(MF344573.1)	Klebsiella pneumoniae	strong	4220	277430	660446	6921210	yes (1110)	total_size,ambiguous_bases	ST17	0	2	8	16	-	0	-	0	-	0	-	0	-	0	-	wzi141	KL25	K25	?-	Good	0.9916	KL25_09_wfeD	O5	O5	?*	Good	0.942		aac(6')-Ib-cr.v2*;aac(6')-Ib^;strA.v1^;strB.v1	-	-	qnrS1;qnrVC4	-	-	cmlA5*;floR.v1*
BSIKP_26	6.45995e-07	"ISVsa3"-"virD2 "-"floR_2"-"LysR"-"tet(A)"-"tetR"-"hp"	IncA/C2	I	p205880-Ct1/2(MF344573.1)	Klebsiella pneumoniae	strong	159	292541	780356	5686795	yes (1100)	ambiguous_bases	ST17	0	2	8	16	-	0	-	0	-	0	-	0	-	0	-	wzi141	KL25	K25	-	High	0.9916	KL25_09_wfeD	O5	O5	*	High	0.9421		aac(6')-Ib-cr.v2^;strA.v1^;strB.v1	-	-	qnrS1;qnrVC4	-	-	cmlA5*;floR.v1*
BSIKP_71	non-conjugative	"hp"-"DMT"-"tet(A)"-"tetR"-"rep"	IncFII	IV	pGSU10-3-2 (AP018673.1)	Klebsiella pneumoniae	strong	90	343998	1101882	5502215	yes (800)	ambiguous_bases	ST17	1	2	7	8	ybt 15; ICEKp11	230-1LV	-	0	-	0	-	0	-	0	-	wzi141	KL25	K25	-	High	0.9916	KL25_09_wfeD	O5	O5	*	High	0.9421		strA.v1*;strB.v1*	-	-	-	-	mphA	-
CRESXJ14	non-conjugative	"hp"-"DMT"-"tet(A)"-"tetR"-"rep"	IncFII	IV	pGSU10-3-2 (AP018673.1)	Klebsiella pneumoniae	strong	1264	359822	1342437	5825385	yes (800)	ambiguous_bases	ST17	1	2	7	8	ybt 15; ICEKp11	230-1LV	-	0	-	0	-	0	-	0	-	wzi141	KL25	K25	-	High	0.9917	KL25_09_wfeD	O5	O5	-*	High	0.9419	O5_02_manB	strA.v1*;strB.v1*	-	-	-	-	mphA	-
CRESXJ28	non-conjugative	"hp"-"DMT"-"tet(A)"-"tetR"-"rep"	IncFII	IV	pGSU10-3-2 (AP018673.1)	Klebsiella pneumoniae	strong	329	337422	885831	5558474	yes (900)	ambiguous_bases	ST17	1	2	7	8	ybt 15; ICEKp11	230-1LV	-	0	-	0	-	0	-	0	-	wzi141	KL25	K25	-	High	0.9917	KL25_09_wfeD	O5	O5	*	High	0.9421		strA.v1*;strB.v1*	-	-	-	-	mphA	-
CRESXJ34	2.58398e-08	"hp"-"DMT"-"tet(A)"-"tetR"-"rep"	IncFII	IV	pGSU10-3-2 (AP018673.1)	Klebsiella pneumoniae	strong	293	377715	1431539	5552779	yes (900)	ambiguous_bases	ST17	1	2	7	8	ybt 15; ICEKp11	230-1LV	-	0	-	0	-	0	-	0	-	wzi141	KL25	K25	-	High	0.9916	KL25_09_wfeD	O5	O5	*	High	0.9421		strA.v1*;strB.v1*	-	-	-	-	mphA	-
CRESXJ37	1.80879e-07	"hp"-"DMT"-"tet(A)"-"tetR"-"rep"	IncFII	IV	pGSU10-3-2 (AP018673.1)	Klebsiella pneumoniae	strong	264	359208	1342445	5543951	yes (700)	ambiguous_bases	ST17	1	2	7	8	ybt 15; ICEKp11	230-1LV	-	0	-	0	-	0	-	0	-	wzi141	KL25	K25	-	High	0.9917	KL25_09_wfeD	O5	O5	*	High	0.9421		strA.v1*;strB.v1*	-	-	-	-	mphA	-
CRESXJ39	2.58398e-08	"hp"-"DMT"-"tet(A)"-"tetR"-"rep"	IncFII	IV	pGSU10-3-2 (AP018673.1)	Klebsiella pneumoniae	strong	470	337422	645073	5594854	yes (800)	ambiguous_bases	ST17	1	2	7	8	ybt 15; ICEKp11	230-1LV	-	0	-	0	-	0	-	0	-	wzi141	KL25	K25	-	High	0.9917	KL25_09_wfeD	O5	O5	*	High	0.9421		strA.v1*;strB.v1*	-	-	-	-	mphA	-
CRESXJ43	7.75194e-08	"hp"-"DMT"-"tet(A)"-"tetR"-"rep"	IncFII	IV	pGSU10-3-2 (AP018673.1)	Klebsiella pneumoniae	strong	313	359841	1101680	5552962	yes (600)	ambiguous_bases	ST17	1	2	6	7	ybt 15; ICEKp11	230-1LV	-	0	-	0	-	0	-	0	-	wzi141	KL25	K25	-	High	0.9917	KL25_09_wfeD	O5	O5	*	High	0.9421		strA.v1*;strB.v1*	-	-	-	-	-	-
GJY_G3	1.26615e-06	"ISVsa3"-"virD2 "-"floR_2"-"LysR"-"tet(A)"-"tetR"-"hp"	IncA/C2	I	p205880-Ct1/2(MF344573.1)	Klebsiella pneumoniae	strong	617	323552	709649	5795338	yes (700)	ambiguous_bases	ST17	0	2	8	17	-	0	-	0	-	0	-	0	-	0	-	wzi141	KL25	K25	-	High	0.9916	KL25_09_wfeD	O5	O5	?*	Good	0.942		aac(6')-Ib-cr.v2*;aac(6')-Ib^;strA.v1^;strB.v1	-	-	qnrS1;qnrVC4	-	-	cmlA5*;floR.v1*
GJY_G4	8.01034e-06	"ISVsa3"-"virD2 "-"floR_2"-"LysR"-"tet(A)"-"tetR"-"hp"	IncA/C2	I	p205880-Ct1/2(MF344573.1)	Klebsiella pneumoniae	strong	275	323719	660548	5705587	yes (1000)	ambiguous_bases	ST17	0	2	8	15	-	0	-	0	-	0	-	0	-	0	-	wzi141	KL25	K25	?-	Good	0.9916	KL25_09_wfeD	O5	O5	?*	Good	0.942		aac(6')-Ib-cr.v2*;strA.v1^;strB.v1	-	-	qnrS1;qnrVC4	-	-	cmlA5*;floR.v1*
GJY_G6	1.03359e-07	"ISVsa3"-"virD2 "-"floR_2"-"LysR"-"tet(A)"-"tetR"-"hp"	IncA/C2	I	p205880-Ct1/2(MF344573.1)	Klebsiella pneumoniae	strong	351	294962	660446	5723454	yes (700)	ambiguous_bases	ST17	0	3	9	16	-	0	-	0	-	0	-	0	-	0	-	wzi141	KL25	K25	?-	Good	0.9916	KL25_09_wfeD	O5	O5	?*	Good	0.942		aac(6')-Ib-cr.v2*;aac(6')-Ib^;strA.v1^;strB.v1	-	-	qnrS1;qnrVC4	-	-	cmlA5*;floR.v1*
HLLCRE64-16	7.75194e-08	"hp"-"DMT"-"tet(A)"-"tetR"-"rep"	IncFII	IV	pGSU10-3-2 (AP018673.1)	Klebsiella pneumoniae	strong	840	359483	1101882	5708162	yes (1000)	ambiguous_bases	ST17	1	2	7	8	ybt 15; ICEKp11	230-1LV	-	0	-	0	-	0	-	0	-	wzi141	KL25	K25	-	High	0.9917	KL25_09_wfeD	O5	O5	*	High	0.9421		strA.v1*;strB.v1*	-	-	-	-	mphA	-
HLLCRE64-22	2.58398e-08	"hp"-"DMT"-"tet(A)"-"tetR"-"rep"	IncFII	IV	pGSU10-3-2 (AP018673.1)	Klebsiella pneumoniae	strong	254	359483	1101882	5541579	yes (800)	ambiguous_bases	ST17	1	2	7	8	ybt 15; ICEKp11	230-1LV	-	0	-	0	-	0	-	0	-	wzi141	KL25	K25	-	High	0.9916	KL25_09_wfeD	O5	O5	*	High	0.9421		strA.v1*;strB.v1*	-	-	-	-	mphA	-
HLLCRE64-25	1.55039e-07	"hp"-"DMT"-"tet(A)"-"tetR"-"rep"	IncFII	IV	pGSU10-3-2 (AP018673.1)	Klebsiella pneumoniae	strong	229	337422	1342485	5532904	yes (900)	ambiguous_bases	ST17	1	2	7	8	ybt 15; ICEKp11	230-1LV	-	0	-	0	-	0	-	0	-	wzi141	KL25	K25	-	High	0.9917	KL25_09_wfeD	O5	O5	*	High	0.9421		strA.v1*;strB.v1*	-	-	-	-	mphA	-
HLLCRE64-27	non-conjugative	"hp"-"DMT"-"tet(A)"-"tetR"-"rep"	IncFII	IV	pGSU10-3-2 (AP018673.1)	Klebsiella pneumoniae	strong	329	359483	1101680	5562014	yes (800)	ambiguous_bases	ST17	1	2	7	8	ybt 15; ICEKp11	230-1LV	-	0	-	0	-	0	-	0	-	wzi141	KL25	K25	-	High	0.9917	KL25_09_wfeD	O5	O5	*	High	0.9421		strA.v1*;strB.v1*	-	-	-	-	mphA	-
HLLCRE64-31	non-conjugative	"hp"-"DMT"-"tet(A)"-"tetR"-"rep"	IncFII	IV	pGSU10-3-2 (AP018673.1)	Klebsiella pneumoniae	strong	208	359651	684738	5523569	yes (800)	ambiguous_bases	ST17	1	2	6	7	ybt 15; ICEKp11	230-1LV	-	0	-	0	-	0	-	0	-	wzi141	KL25	K25	-	High	0.9917	KL25_09_wfeD	O5	O5	*	High	0.9421		strA.v1*;strB.v1*	-	-	-	-	-	-
HLLCRE64-50	non-conjugative	"hp"-"DMT"-"tet(A)"-"tetR"-"rep"	IncFII	IV	pGSU10-3-2 (AP018673.1)	Klebsiella pneumoniae	strong	252	337422	1342438	5537179	yes (800)	ambiguous_bases	ST17	1	2	7	8	ybt 15; ICEKp11	230-1LV	-	0	-	0	-	0	-	0	-	wzi141	KL25	K25	-	High	0.9917	KL25_09_wfeD	O5	O5	*	High	0.9421		strA.v1*;strB.v1*	-	-	-	-	mphA	-
HLLCRE64-52	4.13437e-06	"hp"-"DMT"-"tet(A)"-"tetR"-"rep"	IncFII	IV	pGSU10-3-2 (AP018673.1)	Klebsiella pneumoniae	strong	1303	330155	1101857	5882750	yes (600)	ambiguous_bases	ST17	1	2	9	10	ybt 15; ICEKp11	230-1LV	-	0	-	0	-	0	-	0	-	wzi141	KL25	K25	-	High	0.9917	KL25_09_wfeD	O5	O5	*	High	0.9421		strA.v1*;strB.v1*	-	-	qnrS1	-	mphA	-
HLLCRE64-53	non-conjugative	"hp"-"DMT"-"tet(A)"-"tetR"-"rep"	IncFII	IV	pGSU10-3-2 (AP018673.1)	Klebsiella pneumoniae	strong	622	337422	1342407	5645043	yes (800)	ambiguous_bases	ST17	1	2	7	8	ybt 15; ICEKp11	230-1LV	-	0	-	0	-	0	-	0	-	wzi141	KL25	K25	-	High	0.9917	KL25_09_wfeD	O5	O5	*	High	0.9421		strA.v1*;strB.v1*	-	-	-	-	mphA	-
HLLCRE64-55	non-conjugative	"hp"-"DMT"-"tet(A)"-"tetR"-"rep"	IncFII	IV	pGSU10-3-2 (AP018673.1)	Klebsiella pneumoniae	strong	582	337422	684738	5664891	yes (700)	ambiguous_bases	ST17	1	2	8	9	ybt 15; ICEKp11	230-1LV	-	0	-	0	-	0	-	0	-	wzi141	KL25	K25	-	High	0.9917	KL25_09_wfeD	O5	O5	*	High	0.9421		strA.v1*;strB.v1*	-	-	qnrS1	-	mphA	-
HLLCRE64-58	non-conjugative	"hp"-"DMT"-"tet(A)"-"tetR"-"rep"	IncFII	IV	pGSU10-3-2 (AP018673.1)	Klebsiella pneumoniae	strong	196	359483	1101804	5522942	yes (800)	ambiguous_bases	ST17	1	2	7	8	ybt 15; ICEKp11	230-1LV	-	0	-	0	-	0	-	0	-	wzi141	KL25	K25	-	High	0.9917	KL25_09_wfeD	O5	O5	*	High	0.9421		strA.v1*;strB.v1*	-	-	-	-	mphA	-
HLLCRE64-61	7.75194e-07	"hp"-"DMT"-"tet(A)"-"tetR"-"rep"	IncFII	IV	pGSU10-3-2 (AP018673.1)	Klebsiella pneumoniae	strong	294	337422	1101782	5546918	yes (600)	ambiguous_bases	ST17	1	2	7	8	ybt 15; ICEKp11	230-1LV	-	0	-	0	-	0	-	0	-	wzi141	KL25	K25	-	High	0.9917	KL25_09_wfeD	O5	O5	*	High	0.9421		strA.v1*;strB.v1*	-	-	-	-	mphA	-
HLLCRE64-62	1.55039e-06	"hp"-"DMT"-"tet(A)"-"tetR"-"rep"	IncFII	IV	pGSU10-3-2 (AP018673.1)	Klebsiella pneumoniae	strong	369	359822	684862	5570665	yes (700)	ambiguous_bases	ST17	1	2	7	8	ybt 15; ICEKp11	230-1LV	-	0	-	0	-	0	-	0	-	wzi141	KL25	K25	-	High	0.9917	KL25_09_wfeD	O5	O5	*	High	0.9421		strA.v1*;strB.v1*	-	-	-	-	mphA	-
terRKP_23	7.75194e-07	"ISVsa3"-"virD2 "-"floR_2"-"LysR"-"tet(A)"-"tetR"-"hp"	IncA/C2	I	p205880-Ct1/2(MF344573.1)	Klebsiella pneumoniae	strong	509	294962	660446	5767380	yes (1000)	ambiguous_bases	ST17	0	2	8	15	-	0	-	0	-	0	-	0	-	0	-	wzi141	KL25	K25	?-	Good	0.9916	KL25_09_wfeD	O5	O5	?*	Good	0.942		aac(6')-Ib-cr.v2*;strA.v1^;strB.v1	-	-	qnrS1;qnrVC4	-	-	cmlA5*;floR.v1*
terRKP_25	1.03359e-05	"ISVsa3"-"virD2 "-"floR_2"-"LysR"-"tet(A)"-"tetR"-"hp"	IncA/C2	I	p205880-Ct1/2(MF344573.1)	Klebsiella pneumoniae	strong	630	323741	774900	5990326	yes (1100)	ambiguous_bases	ST17	3	2	9	18	-	0	-	0	iuc 3 (truncated)	23	-	0	-	0	-	wzi141	KL25	K25	-	High	0.9916	KL25_09_wfeD	O5	O5	?*	Good	0.942		aac(6')-Ib-cr.v2*;aac(6')-Ib^;strA.v1^;strB.v1	-	-	qnrS1;qnrVC4	-	-	cmlA5;floR.v1*
CRESXJ35	non-conjugative	"TnAs1"-"hp"-"DMT"-"tet(A)"-"tetR"-"hel"	IncFIB	III	pB431_1(CP110662.1)	Klebsiella pneumoniae	strong	380	380704	1254556	5591268	yes (1200)	ambiguous_bases	ST20	0	2	8	10	-	0	-	0	-	0	-	0	-	0	-	wzi84	KL28	K28	none	Very high	0.9918		O1/O2v2	O1	none	Very high	0.9839		aac(3)-IId^;aadA16*	-	-	qnrB4	-	-	-
HLLCRE64-23	non-conjugative	"TnAs1"-"hp"-"DMT"-"tet(A)"-"tetR"-"hel"	IncFIB	III	pB431_1(CP110662.1)	Klebsiella pneumoniae	strong	244	377579	1254354	5547717	yes (1100)	ambiguous_bases	ST20	0	2	8	10	-	0	-	0	-	0	-	0	-	0	-	wzi84	KL28	K28	none	Very high	0.9918		O1/O2v2	O1	none	Very high	0.9839		aac(3)-IId^;aadA16*	-	-	qnrB4	-	-	-
terRKP_473	non-conjugative	"TnAs1"-"hp"-"DMT"-"tet(A)"-"tetR"-"hel"	IncFIB	III	pB431_1(CP110662.1)	Klebsiella pneumoniae	strong	212	377579	1254580	5540774	yes (1200)	ambiguous_bases	ST20	0	2	8	10	-	0	-	0	-	0	-	0	-	0	-	wzi84	KL28	K28	none	Very high	0.9918		O1/O2v2	O1	none	Very high	0.9839		aac(3)-IId^;aadA16*	-	-	qnrB4	-	-	-
CRESXJ8	7.75194e-08	"TnAs1"-"hp"-"DMT"-"tet(A)"-"tetR"-"hel"	IncFIB(k）	III	pYZ-58-173k(CP109774.1)	Klebsiella pneumoniae	strong	361	302729	1087906	5631930	yes (900)	ambiguous_bases	ST2128-1LV	3	2	8	11	-	0	-	0	iuc 3 (truncated)	23	-	0	-	0	-	wzi85	KL125	unknown (KL125)	*	High	0.9027		O3/O3a	O3/O3a	*	Very high	0.9537		aac(3)-IV^;aadA2^;aph(4)-Ia;aph3-Ia.v1^	-	-	qnrS1	-	lnuF.v1*	floR.v1*
terRKP_13	non-conjugative	"TnAs1"-"hp"-"DMT"-"tet(A)"-"tetR"-"hel"	IncHI2	III	pNDM33-1(MN915011.1)	Klebsiella pneumoniae	strong	330	200191	927310	5702972	yes (900)	ambiguous_bases	ST307	0	2	10	17	-	0	-	0	-	0	-	0	-	0	-	wzi173	KL102	unknown (KL102)	none	Very high	0.9927		O1/O2v2	O2afg	none	Very high	0.9845		aac(6')-Ib-cr.v2;aadA2;strA.v1^;strB.v1	-	-	qnrB1.v2^;qnrS1	-	lnuF.v1*	CatB4.v1?;cmlA1*
BSIKP_67	0.00132558	"TnAs1"-"DMT"-"tet(A)"-"tetR"-"rep"-"IS26"	IncFIA/IncHI1	II	pMTY13754_IncF （ CP134363.1）	Klebsiella pneumoniae	strong	153	290248	422319	5263376	yes (800)	ambiguous_bases	ST3157	0	2	6	6	-	0	-	0	-	0	-	0	-	0	-	wzi273	KL30	K30	?-*	Good	0.9647	KL30_10_wzy	O1/O2v2	O1	none	Very high	0.9948		-	-	-	qnrS1	-	-	-
BSIKP_68	0.000919897	"TnAs1"-"DMT"-"tet(A)"-"tetR"-"rep"-"IS26"	IncFII	II	KP15_unnamed (CP146604.1)	Klebsiella pneumoniae	strong	162	275750	425276	5310761	yes (1000)	ambiguous_bases	ST3157	0	2	7	8	-	0	-	0	-	0	-	0	-	0	-	wzi273	unknown (KL30)	unknown (K30)	?-*	Low	0.9547	KL30_01_galF,KL30_02_cpsACP	O1/O2v2	O1	none	Very high	0.9948		-	-	-	qnrS1	-	-	-
CRESXJ15	0.000645995	"TnAs1"-"DMT"-"tet(A)"-"tetR"-"rep"-"IS26"	IncFIA/IncHI1	II	pMTY13754_IncF （ CP134363.1）	Klebsiella pneumoniae	strong	656	197231	422318	5540932	yes (1200)	ambiguous_bases	ST3157	0	2	6	6	-	0	-	0	-	0	-	0	-	0	-	wzi273	KL30	K30	?*	Good	0.9645		O1/O2v2	O1	none	Very high	0.9948		-	-	-	qnrS1	-	-	-
CRESXJ16	0.000196382	"TnAs1"-"DMT"-"tet(A)"-"tetR"-"rep"-"IS26"	IncFIA/IncHI1	II	pMTY13754_IncF （ CP134363.1）	Klebsiella pneumoniae	strong	522	247764	423164	5500900	yes (700)	ambiguous_bases	ST3157	0	2	6	6	-	0	-	0	-	0	-	0	-	0	-	wzi273	KL30	K30	?*	Good	0.9645		O1/O2v2	O1	none	Very high	0.9948		-	-	-	qnrS1	-	-	-
CRESXJ21	4.47028e-05	"TnAs1"-"DMT"-"tet(A)"-"tetR"-"rep"-"IS26"	IncFIA/IncHI1	II	pMTY13754_IncF （ CP134363.1）	Klebsiella pneumoniae	strong	1643	196378	422319	5843729	yes (1200)	ambiguous_bases	ST3157	0	2	6	6	-	0	-	0	-	0	-	0	-	0	-	wzi273	KL30	K30	?*	Good	0.9645		O1/O2v2	O1	none	Very high	0.9948		-	-	-	qnrS1	-	-	-
CRESXJ22	2.11886e-06	"TnAs1"-"DMT"-"tet(A)"-"tetR"-"rep"-"IS26"	IncFIA/IncHI1	II	pMTY13754_IncF （ CP134363.1）	Klebsiella pneumoniae	strong	691	237676	422319	5551830	yes (1000)	ambiguous_bases	ST3157	0	2	5	5	-	0	-	0	-	0	-	0	-	0	-	wzi273	KL30	K30	?*	Good	0.9645		O1/O2v2	O1	none	Very high	0.9948		-	-	-	qnrS1	-	-	-
CRESXJ29	0.000705426	"TnAs1"-"DMT"-"tet(A)"-"tetR"-"rep"-"IS26"	IncFIA/IncHI1	II	pMTY13754_IncF （ CP134363.1）	Klebsiella pneumoniae	strong	283	196378	422319	5441981	yes (900)	ambiguous_bases	ST3157	0	2	6	6	-	0	-	0	-	0	-	0	-	0	-	wzi273	KL30	K30	?*	Good	0.9645		O1/O2v2	O1	none	Very high	0.9948		-	-	-	qnrS1	-	-	-
CRESXJ31	0.000609819	"TnAs1"-"DMT"-"tet(A)"-"tetR"-"rep"-"IS26"	IncFIA/IncHI1	II	pMTY13754_IncF （ CP134363.1）	Klebsiella pneumoniae	strong	423	237676	425276	5483442	yes (700)	ambiguous_bases	ST3157	0	2	6	6	-	0	-	0	-	0	-	0	-	0	-	wzi273	KL30	K30	?*	Good	0.9645		O1/O2v2	O1	none	Very high	0.9948		-	-	-	qnrS1	-	-	-
CRESXJ58	0.00211111	"TnAs1"-"DMT"-"tet(A)"-"tetR"-"rep"-"IS26"	IncFIA/IncHI1	II	pMTY13754_IncF （ CP134363.1）	Klebsiella pneumoniae	strong	186	278348	422319	5286494	yes (900)	ambiguous_bases	ST3157	0	2	6	6	-	0	-	0	-	0	-	0	-	0	-	wzi273	KL30	K30	?*	Good	0.9644		O1/O2v2	O1	none	Very high	0.9948		-	-	-	qnrS1	-	-	-
CRESXJ65	0.0034832	"TnAs1"-"DMT"-"tet(A)"-"tetR"-"rep"-"IS26"	IncFIA/IncHI1	II	pMTY13754_IncF （ CP134363.1）	Klebsiella pneumoniae	strong	467	247272	422319	5435759	yes (800)	ambiguous_bases	ST3157	0	2	5	5	-	0	-	0	-	0	-	0	-	0	-	wzi273	KL30	K30	?*	Good	0.9644		O1/O2v2	O1	none	Very high	0.9948		-	-	-	qnrS1	-	-	-
HLLCRE64-17	0.00105168	"TnAs1"-"DMT"-"tet(A)"-"tetR"-"rep"-"IS26"	IncFIA/IncHI1	II	pMTY13754_IncF （ CP134363.1）	Klebsiella pneumoniae	strong	1016	237676	425276	5647788	yes (1200)	ambiguous_bases	ST3157	0	2	6	6	-	0	-	0	-	0	-	0	-	0	-	wzi273	KL30	K30	?*	Good	0.9645		O1/O2v2	O1	none	Very high	0.9948		-	-	-	qnrS1	-	-	-
HLLCRE64-19	0.000173127	"TnAs1"-"DMT"-"tet(A)"-"tetR"-"rep"-"IS26"	IncFIA/IncHI1	II	pMTY13754_IncF （ CP134363.1）	Klebsiella pneumoniae	strong	598	237676	425276	5530288	yes (1200)	ambiguous_bases	ST3157	0	2	6	6	-	0	-	0	-	0	-	0	-	0	-	wzi273	KL30	K30	?*	Good	0.9645		O1/O2v2	O1	none	Very high	0.9948		-	-	-	qnrS1	-	-	-
HLLCRE64-4	0.000310078	"TnAs1"-"DMT"-"tet(A)"-"tetR"-"rep"-"IS26"	IncFIA/IncHI1	II	pMTY13754_IncF （ CP134363.1）	Klebsiella pneumoniae	strong	1273	208426	425276	6062672	yes (1040)	ambiguous_bases	ST3157	0	2	6	6	-	0	-	0	-	0	-	0	-	0	-	wzi273	KL30	K30	?*	Good	0.9645		O1/O2v2	O1	none	Very high	0.9948		-	-	-	qnrS1	-	-	-
HLLCRE64-5	1.29199e-06	"TnAs1"-"DMT"-"tet(A)"-"tetR"-"rep"-"IS26"	IncFIA/IncHI1	II	pMTY13754_IncF （ CP134363.1）	Klebsiella pneumoniae	strong	726	237676	425276	5562820	yes (1000)	ambiguous_bases	ST3157	0	2	6	6	-	0	-	0	-	0	-	0	-	0	-	wzi273	KL30	K30	?*	Good	0.9645		O1/O2v2	O1	none	Very high	0.9948		-	-	-	qnrS1	-	-	-
terRKP_428	non-conjugative	"TnAs1"-"DMT"-"tet(A)"-"tetR"-"rep"-"IS26"	IncFIA/IncHI1	II	pMTY13754_IncF （ CP134363.1）	Klebsiella pneumoniae	strong	287	237676	423164	5443075	yes (1100)	ambiguous_bases	ST3157	0	2	6	6	-	0	-	0	-	0	-	0	-	0	-	wzi273	KL30	K30	?*	Good	0.9645		O1/O2v2	O1	none	Very high	0.9948		-	-	-	qnrS1	-	-	-
terRKP_460	1.78295e-06	"TnAs1"-"DMT"-"tet(A)"-"tetR"-"rep"-"IS26"	IncFIA/IncHI1	II	pMTY13754_IncF （ CP134363.1）	Klebsiella pneumoniae	strong	337	202254	423164	5454981	yes (900)	ambiguous_bases	ST3157	0	2	5	5	-	0	-	0	-	0	-	0	-	0	-	wzi273	KL30	K30	?*	Good	0.9645		O1/O2v2	O1	none	Very high	0.9948		-	-	-	qnrS1	-	-	-
terRKP_467	5.42636e-05	"TnAs1"-"DMT"-"tet(A)"-"tetR"-"rep"-"IS26"	IncFIA/IncHI1	II	pMTY13754_IncF （ CP134363.1）	Klebsiella pneumoniae	strong	535	237676	423164	5513274	yes (1200)	ambiguous_bases	ST3157	0	2	6	6	-	0	-	0	-	0	-	0	-	0	-	wzi273	KL30	K30	?*	Good	0.9645		O1/O2v2	O1	none	Very high	0.9948		-	-	-	qnrS1	-	-	-
BSIKP_28	5.68475e-05	"TnAs1"-"DMT"-"tet(A)"-"tetR"-"rep"-"IS26"	IncFIB(k）	II	pPLA_020097(CP04335)	Klebsiella pneumoniae	strong	66	358946	1072847	5399180	yes (700)	ambiguous_bases	ST323	0	2	7	10	-	0	-	0	-	0	-	0	-	0	-	wzi262	KL21	K21	none	Very high	0.9999		O3b	O3b	none	Very high	0.992		aadA2^;strA.v1;strB.v1	-	-	qnrS1	-	-	-
BSIKP_59	1.75711e-06	"TnAs1"-"DMT"-"tet(A)"-"tetR"-"rep"-"IS26"	IncFIB(k）	II	pPLA_020097(CP04335)	Klebsiella pneumoniae	strong	95	294867	1073047	5418029	yes (1000)	ambiguous_bases	ST323	0	2	7	10	-	0	-	0	-	0	-	0	-	0	-	wzi262	KL21	K21	none	Very high	0.9998		O3b	O3b	none	Very high	0.9916		aadA2^;strA.v1;strB.v1	-	-	qnrS1	-	-	-
terRKP_228	2.06718e-06	"hp"-"DMT"-"tet(A)"-"tetR"-"rep"	IncFII	IV	p1-S1-KEN-04-A(CP145691)	Klebsiella pneumoniae	strong	390	348839	692966	5591540	yes (1600)	ambiguous_bases	ST4424	0	2	7	12	-	0	-	0	-	0	-	0	-	0	-	wzi113	KL111	unknown (KL111)	none	Very high	1		O3b	O3b	none	Very high	0.9925		aac(3)-IId^;aadA2^;aadA5;aph3-Ia.v1^	-	-	-	-	mphA	floR.v1*
HLLCRE64-54	non-conjugative	"hp"-"DMT"-"tet(A)"-"tetR"-"rep"	IncFIB(k）	IV	pKp_04A025_1(CP084872)	Klebsiella pneumoniae	strong	3802	37200	246955	6984766	yes (15610)	total_size,ambiguous_bases	ST54	1	2	9	10	ybt 15; ICEKp11	230-1LV	-	0	-	0	-	0	-	0	-	-	KL14	K14	?-	Good	0.9992	KL14_02_cpsACP,KL14_20_manB	O3b	O3b	?-	Good	0.9931	O3b_02_manB	strA.v1*;strB.v1*	-	-	qnrS1	-	mphA	-
BSIKP_70	2.58398e-07	"TnAs1"-"DMT"-"tet(A)"-"tetR"-"rep"-"IS26"	IncFIA/IncHI1	II	pMTY13754_IncF （ CP134363.1）	Klebsiella pneumoniae	strong	219	142552	457155	5783819	yes (1900)	ambiguous_bases	ST792	2	2	6	6	ybt 17; ICEKp10	281	clb 3	15	-	0	-	0	-	0	-	wzi25	KL25	K25	none	Perfect	1		O3/O3a	O3/O3a	none	Very high	0.9857		-	-	-	qnrS1	-	-	-
BSIKP_E9	non-conjugative	"TnAs1"-"DMT"-"tet(A)"-"tetR"-"rep"-"IS26"	IncFIA/IncHI1	II	pMTY13754_IncF （ CP134363.1）	Klebsiella pneumoniae	strong	210	161901	457155	5782824	yes (1800)	ambiguous_bases	ST792	2	2	6	6	ybt 17; ICEKp10	281	clb 3	15	-	0	-	0	-	0	-	wzi25	KL25	K25	none	Perfect	1		O3/O3a	O3/O3a	none	Very high	0.9857		-	-	-	qnrS1	-	-	-
CRESXJ47	2.58398e-08	"TnAs1"-"DMT"-"tet(A)"-"tetR"-"rep"-"IS26"	IncFIA/IncHI1	II	pMTY13754_IncF （ CP134363.1）	Klebsiella pneumoniae	strong	349	140055	456953	5869051	yes (1800)	ambiguous_bases	ST792	2	2	7	8	ybt 17; ICEKp10	281	clb 3	15	-	0	-	0	-	0	-	wzi25	KL25	K25	none	Perfect	1		O3/O3a	O3/O3a	none	Very high	0.9857		-	-	-	qnrS1	-	-	-
CRESXJ49	5.16796e-08	"TnAs1"-"DMT"-"tet(A)"-"tetR"-"rep"-"IS26"	IncFIA/IncHI1	II	pMTY13754_IncF （ CP134363.1）	Klebsiella pneumoniae	strong	308	177331	512903	5800161	yes (1700)	ambiguous_bases	ST792	2	2	6	6	ybt 17; ICEKp10	281	clb 3	15	-	0	-	0	-	0	-	wzi25	KL25	K25	none	Perfect	1		O3/O3a	O3/O3a	none	Very high	0.9857		-	-	-	qnrS1	-	-	-
CRESXJ50	1.96382e-06	"TnAs1"-"DMT"-"tet(A)"-"tetR"-"rep"-"IS26"	IncFIA/IncHI1	II	pMTY13754_IncF （ CP134363.1）	Klebsiella pneumoniae	strong	323	158246	456953	5891468	yes (1700)	ambiguous_bases	ST792	2	2	7	8	ybt 17; ICEKp10	281	clb 3	15	-	0	-	0	-	0	-	wzi25	KL25	K25	none	Perfect	1		O3/O3a	O3/O3a	none	Very high	0.9857		-	-	-	qnrS1	-	-	-
CRESXJ51	1.29199e-07	"TnAs1"-"DMT"-"tet(A)"-"tetR"-"rep"-"IS26"	IncFIA/IncHI1	II	pMTY13754_IncF （ CP134363.1）	Klebsiella pneumoniae	strong	356	157884	456953	5811482	yes (1800)	ambiguous_bases	ST792	2	2	6	6	ybt 17; ICEKp10	281	clb 3	15	-	0	-	0	-	0	-	wzi25	KL25	K25	?	Good	1		O3/O3a	O3/O3a	none	Very high	0.9857		-	-	-	qnrS1	-	-	-
CRESXJ53	5.16796e-08	"TnAs1"-"DMT"-"tet(A)"-"tetR"-"rep"-"IS26"	IncFIA/IncHI1	II	pMTY13754_IncF （ CP134363.1）	Klebsiella pneumoniae	strong	290	131216	456953	5848037	yes (1800)	ambiguous_bases	ST792	2	2	7	8	ybt 17; ICEKp10	281	clb 3	15	-	0	-	0	-	0	-	wzi25	KL25	K25	none	Perfect	1		O3/O3a	O3/O3a	none	Very high	0.9857		-	-	-	qnrS1	-	-	-
CRESXJ57	1.29199e-07	"TnAs1"-"DMT"-"tet(A)"-"tetR"-"rep"-"IS26"	IncFIA/IncHI1	II	pMTY13754_IncF （ CP134363.1）	Klebsiella pneumoniae	strong	335	142552	456953	5861877	yes (1900)	ambiguous_bases	ST792	2	2	7	8	ybt 17; ICEKp10	281	clb 3	15	-	0	-	0	-	0	-	wzi25	KL25	K25	none	Very high	0.9999		O3/O3a	O3/O3a	none	Very high	0.9857		-	-	-	qnrS1	-	-	-
HLLCRE64-36	non-conjugative	"TnAs1"-"DMT"-"tet(A)"-"tetR"-"rep"-"IS26"	IncFIA/IncHI1	II	pMTY13754_IncF （ CP134363.1）	Klebsiella pneumoniae	strong	338	140055	456735	5872659	yes (1500)	ambiguous_bases	ST792	2	2	7	8	ybt 17; ICEKp10	281	clb 3	15	-	0	-	0	-	0	-	wzi25	KL25	K25	none	Perfect	1		O3/O3a	O3/O3a	none	Very high	0.9857		-	-	-	qnrS1	-	-	-
HLLCRE64-37	non-conjugative	"TnAs1"-"DMT"-"tet(A)"-"tetR"-"rep"-"IS26"	IncFIA/IncHI1	II	pMTY13754_IncF （ CP134363.1）	Klebsiella pneumoniae	strong	350	161901	456753	5817624	yes (1300)	ambiguous_bases	ST792	2	2	6	6	ybt 17; ICEKp10	281	clb 3	15	-	0	-	0	-	0	-	wzi25	KL25	K25	none	Perfect	1		O3/O3a	O3/O3a	none	Very high	0.9857		-	-	-	qnrS1	-	-	-
HLLCRE64-38	non-conjugative	"TnAs1"-"DMT"-"tet(A)"-"tetR"-"rep"-"IS26"	IncFIA/IncHI1	II	pMTY13754_IncF （ CP134363.1）	Klebsiella pneumoniae	strong	373	158346	456735	5917148	yes (1800)	ambiguous_bases	ST792	2	2	7	8	ybt 17; ICEKp10	281	clb 3	15	-	0	-	0	-	0	-	wzi25	KL25	K25	none	Perfect	1		O3/O3a	O3/O3a	none	Very high	0.9857		-	-	-	qnrS1	-	-	-
HLLCRE64-39	non-conjugative	"TnAs1"-"DMT"-"tet(A)"-"tetR"-"rep"-"IS26"	IncFIA/IncHI1	II	pMTY13754_IncF （ CP134363.1）	Klebsiella pneumoniae	strong	298	157538	456953	5805700	yes (1500)	ambiguous_bases	ST792	2	2	6	6	ybt 17; ICEKp10	281	clb 3	15	-	0	-	0	-	0	-	wzi25	KL25	K25	?	Good	1		O3/O3a	O3/O3a	none	Very high	0.9857		-	-	-	qnrS1	-	-	-
HLLCRE64-41	5.42636e-07	"TnAs1"-"DMT"-"tet(A)"-"tetR"-"rep"-"IS26"	IncFIA/IncHI1	II	pMTY13754_IncF （ CP134363.1）	Klebsiella pneumoniae	strong	616	142552	456853	5950187	yes (1510)	ambiguous_bases	ST792	2	2	7	8	ybt 17; ICEKp10	281	clb 3	15	-	0	-	0	-	0	-	wzi25	KL25	K25	none	Perfect	1		O3/O3a	O3/O3a	none	Very high	0.9857		-	-	-	qnrS1	-	-	-
HLLCRE64-45	1.29199e-07	"TnAs1"-"DMT"-"tet(A)"-"tetR"-"rep"-"IS26"	IncFIA/IncHI1	II	pMTY13754_IncF （ CP134363.1）	Klebsiella pneumoniae	strong	252	142552	456735	5847287	yes (1600)	ambiguous_bases	ST792	2	2	7	8	ybt 17; ICEKp10	281	clb 3	15	-	0	-	0	-	0	-	wzi25	KL25	K25	none	Very high	0.9999		O3/O3a	O3/O3a	none	Very high	0.9857		-	-	-	qnrS1	-	-	-
[truncated: 65 more columns]
